# Supplementary material for: Validation of Inflammatory Prognostic Biomarkers in Pleural Mesothelioma
Source: Cancers (Basel). 2023 Dec 24;16(1):93. doi: 10.3390/cancers16010093 (PMC10778470; doi:10.3390/cancers16010093)
Supplement: Supplementary file 1 [file cancers-16-00093-s001.zip]

Archive with 1 entries (1 files):
- cancers-2767388-supplementary.pdf
